# Supplementary material for: Performance of two Ips bark beetles and their associated pathogenic fungi on hosts reflects a species-specific association in the beetle-fungus complex
Source: Front Plant Sci. 2022 Nov 22;13:1029526. doi: 10.3389/fpls.2022.1029526 (PMC9722963; doi:10.3389/fpls.2022.1029526)
Supplement: Supplementary file 4 [file Table_4.xlsx]

## Sheet: Sheet1
	Table S4	Composition of phenolic compounds detected on two host trees in response to culture inoculations and significance analysis between them within each treatment.
	Table S4-1
	Phenolic compound	Phenolic class	P. jezoensis					L. olgensis
			E. fujiensis	E. polonica	CK-MEA	CK-Healthy		E. fujiensis	E. polonica	CK-MEA	CK-Healthy
	(+)-catechin	Flavonoids	0.20±0.01	0.27±0.04	0.18±0.06	0.03±0.00		0.28±0.02	0.43±0.08	0.38±0.06	0.36±0.09
	quercetin	Flavonoids	0.10±0.02	0.21±0.03	0.11±0.02	0.03±0.00		0.06±0.01	0.05±0.01	0.04±0.02	0.12±0.01
	isorhamnetine	Flavonoids	0.05±0.00	0.02±0.01	0.03±0.01	0.00±0.00		0.02±0.00	0.07±0.01	0.05±0.00	0.02±0.00
	caffeic acid	Hydroxycinnamic acids	0.12±0.01	0.13±0.01	0.14±0.01	0.16±0.02		0.38±0.05	0.26±0.05	0.19±0.03	0.01±0.00
	taxifolin	Hydroxycinnamic acids	1.22±0.10	1.67±0.35	0.30±0.04	0.15±0.02		0.05±0.01	0.08±0.01	0.05±0.01	0.08±0.02
	p-coumaric Acid	Hydroxycinnamic acids	0.29±0.01	0.08±0.01	0.20±0.02	0.00±0.00		0.18±0.16	0.03±0.01	0.01±0.00	0.00±0.00
	ferulic acid	Hydroxycinnamic acids	0.07±0.00	0.05±0.02	0.19±0.05	0.34±0.02		0.02±0.00	0.03±0.01	0.03±0.01	0.04±0.01
	resveratrol	Stilbenes	0.07±0.04	0.13±0.00	0.03±0.01	0.02±0.00		0.02±0.01	0.01±0.00	0.02±0.00	0.01±0.00
	piceid	Stilbenes	0.04±0.00	0.05±0.02	0.07±0.02	0.12±0.02		0.03±0.00	0.05±0.00	0.06±0.01	0.02±0.01
	pinoresinol	Lignans	3.53±0.52	1.22±0.13	1.21±0.07	0.07±0.01		2.06±0.27	2.52±0.16	0.89±0.00	0.01±0.01
	Table S4-2
	Phenolic class		P. jezoensis					L. olgensis
			E. fujiensis	E. polonica	CK-MEA	CK-Healthy		E. fujiensis	E. polonica	CK-MEA	CK-Healthy
	Flavonoids		0.35±0.02b	0.50±0.02a	0.32±0.07b	0.06±0.01c		0.36±0.10a	0.55±0.08a	0.47±0.05a	0.40±0.10a
	Hydroxycinnamic acids		1.70±0.08a	1.92±0.36a	0.83±0.04b	0.66±0.04b		0.63±0.15a	0.40±0.06ab	0.28±0.05ab	0.13±0.01c
	Stilbenes		0.11±0.04a	0.18±0.02a	0.10±0.02a	0.13±0.02a		0.05±0.10bc	0.07±0.10ab	0.08±0.00a	0.03±0.01c
	Lignans		3.53±0.52a	1.22±0.13b	1.21±0.07b	0.07±0.01c		2.06±0.27a	2.52±0.16a	0.90±0.01b	0.01±0.00c
	Total phenolics		5.68±0.43a	3.82±0.50b	2.45±0.13c	0.92±0.04d		3.10±0.34a	3.54±0.16a	1.72±0.01b	0.58±0.11c
	Note: Means followed by different letters in the same row are significantly different (P < 0.05).
